# Supplementary material for: Maize RNA 3'-terminal phosphate cyclase-like protein promotes 18S pre-rRNA cleavage and is important for kernel development
Source: Plant Cell. 2022 Feb 15;34(5):1957–79. doi: 10.1093/plcell/koac052 (PMC9048941; doi:10.1093/plcell/koac052)
Supplement: koac052_supplementary_data [file koac052_supplementary_data.zip]

Archive with 3 entries (3 files):
- Supplemental File 2.pdf
- Supplemental File S1Statistical analysis.xlsx
- tpc.21.00820_Supplemental Figures and Tables.pdf
