# Supplementary material for: Maize RNA 3'-terminal phosphate cyclase-like protein promotes 18S pre-rRNA cleavage and is important for kernel development
Source: Plant Cell. 2022 Feb 15;34(5):1957–79. doi: 10.1093/plcell/koac052 (PMC9048941; doi:10.1093/plcell/koac052)
Supplement: koac052_supplementary_data [file koac052_supplementary_data.zip › Supplemental File S1Statistical analysis.xlsx]

## Sheet: Figure 1
Supplemental Data. Wang et al. (2022). Plant Cell.
Supplemental File S1. Statistical analyses.
Figure 1B
WT vs. rcl1	Unpaired t test
	Mean of WT	27.23
	Mean of rcl1	11.49
	P value	<0.0001
	P value summary	****
	Significantly different (P < 0.05)?	Yes
	One- or two-tailed P value?	Two-tailed
	t, df	t=40.60, df=3.180

## Sheet: Figure 3
Supplemental Data. Wang et al. (2022). Plant Cell.
Supplemental File S1. Statistical analyses.
Figure 3C
WT vs. rcl1	Unpaired t test
	Mean of WT	66.1
	Mean of rcl1	66
	P value	0.8454
	P value summary	ns
	Significantly different (P < 0.05)?	No
	One- or two-tailed P value?	Two-tailed
	t, df	t=0.2002, df=9.725
Figure 3D
WT vs. rcl1	Unpaired t test
	Mean of WT	0.1808
	Mean of rcl1	0.07582
	P value	<0.0001
	P value summary	****
	Significantly different (P < 0.05)?	Yes
	One- or two-tailed P value?	Two-tailed
	t, df	t=91.84, df=6.237
Figure 3E
WT vs. rcl1	Unpaired t test
	Mean of WT	31.94
	Mean of rcl1	15.1
	P value	<0.0001
	P value summary	****
	Significantly different (P < 0.05)?	Yes
	One- or two-tailed P value?	Two-tailed
	t, df	t=13.89, df=9.196
Figure 3H
WT vs. rcl1	Unpaired t test
	Mean of WT	0.06028
	Mean of rcl1	0.04864
	P value	0.0007
	P value summary	***
	Significantly different (P < 0.05)?	Yes
	One- or two-tailed P value?	Two-tailed
	t, df	t=11.91, df=3.356
Figure 3I
WT vs. rcl1	Unpaired t test
	Mean of WT	0.08951
	Mean of rcl1	0.0791
	P value	0.0002
	P value summary	***
	Significantly different (P < 0.05)?	Yes
	One- or two-tailed P value?	Two-tailed
	t, df	t=30.93, df=2.617
Figure 3J
WT vs. rcl1	Unpaired t test
	Mean of WT	12.97
	Mean of rcl1	12
	P value	0.0246
	P value summary	*
	Significantly different (P < 0.05)?	Yes
	One- or two-tailed P value?	Two-tailed
	t, df	t=4.190, df=3.011

## Sheet: Figure 7
Supplemental Data. Wang et al. (2022). Plant Cell.
Supplemental File S1. Statistical analyses.
Figure 7B
WT vs. rcl1	Unpaired t test
	Mean of WT	1.958
	Mean of rcl1	4.136
	P value	0.0004
	P value summary	***
	Significantly different (P < 0.05)?	Yes
	One- or two-tailed P value?	Two-tailed
	t, df	t=30.94, df=2.319

## Sheet: Figure 9
Supplemental Data. Wang et al. (2022). Plant Cell.
Supplemental File S1. Statistical analyses.
Figure 9A	O2		OHP1		OHP2		PBF
WT vs. rcl1	Unpaired t test		Unpaired t test		Unpaired t test		Unpaired t test
	Mean of WT	1	Mean of WT	1	Mean of WT	1	Mean of WT	1
	Mean of rcl1	2.102	Mean of rcl1	2.787	Mean of rcl1	2.759	Mean of rcl1	1.29
	P value	0.0008	P value	<0.0001	P value	0.0075	P value	0.3783
	P value summary	***	P value summary	****	P value summary	**	P value summary	ns
	Significantly different (P < 0.05)?	Yes	Significantly different (P < 0.05)?	Yes	Significantly different (P < 0.05)?	Yes	Significantly different (P < 0.05)?	No
	One- or two-tailed P value?	Two-tailed	One- or two-tailed P value?	Two-tailed	One- or two-tailed P value?	Two-tailed	One- or two-tailed P value?	Two-tailed
	t, df	t=11.51, df=3.378	t, df	t=30.66, df=2.971	t, df	t=9.091, df=2.299	t, df	t=1.034, df=2.952
Figure 9B		PPDK1	PPDK2	GBSS1	SS1	SS2	Sh1	Sbe1	SS3	Bt2	Sh2	Sbe2	Su1	PGD3	PGD1	PGD2
WT vs. rcl1	Unpaired t test
	Mean of WT	1	1	1	1	1	1	1	1	1	1	1	1	1	1	1
	Mean of rcl1	2.799	2.14	1.512	3.398	3.103	3.051	2.064	3.035	2.711	2.456	2.617	1.529	5.014	1.17	1.24
	P value	0.01	0.021	0.179	0.0132	0.0004	0.0413	0.0096	0.0027	0.0453	0.0738	0.0074	0.0091	0.0889	0.2798	0.143
	P value summary	*	*	ns	*	***	*	**	**	*	ns	**	**	ns	ns	ns
	Significantly different (P < 0.05)?	Yes	Yes	No	Yes	Yes	Yes	Yes	Yes	Yes	No	Yes	Yes	No	No	No
	One- or two-tailed P value?	Two-tailed	Two-tailed	Two-tailed	Two-tailed	Two-tailed	Two-tailed	Two-tailed	Two-tailed	Two-tailed	Two-tailed	Two-tailed	Two-tailed	Two-tailed	Two-tailed	Two-tailed
	t, df	t=8.184, df=2.263	t=5.368, df=2.442	t=1.959, df=2.172	t=6.734, df=2.392	t=11.87, df=3.779	t=4.525, df=2.106	t=6.653, df=2.691	t=7.416, df=3.597	t=4.057, df=2.257	t=3.280, df=2.156	t=8.521, df=2.414	t=6.170, df=2.941	t=3.115, df=2.009	t=1.344, df=2.730	t=1.864, df=3.633

## Sheet: Supplemental Figure 2
Supplemental Data. Wang et al. (2022). Plant Cell.
Supplemental File S1. Statistical analyses.
Supplemental Figure 2E
kernel length				kernel width				kernel thickness
WT vs. rcl1	Unpaired t test			WT vs. rcl1	Unpaired t test			WT vs. rcl1	Unpaired t test
	Mean of WT	8.999			Mean of WT	6.688			Mean of WT	4.798
	Mean of rcl1	7.625			Mean of rcl1	5.841			Mean of rcl1	3.215
	P value	<0.0001			P value	<0.0001			P value	<0.0001
	P value summary	****			P value summary	****			P value summary	****
	Significantly different (P < 0.05)?	Yes			Significantly different (P < 0.05)?	Yes			Significantly different (P < 0.05)?	Yes
	One- or two-tailed P value?	Two-tailed			One- or two-tailed P value?	Two-tailed			One- or two-tailed P value?	Two-tailed
	t, df	t=12.16, df=49.11			t, df	t=7.223, df=45.60			t, df	t=11.14, df=52.63

## Sheet: Supplemental Figure 10 
Supplemental Data. Wang et al. (2022). Plant Cell.
Supplemental Figure 10A
	Unpaired t test
WT vs. rcl1		27 kDa	22kDa	19 KD-A	19 KD-B	19 KD-D	16 KDa	15 KDa	10 KDa
	Mean of WT	0.05383	33.71	86.56	55.4	0.9639	41.07	14.28	25.02
	Mean of rcl1	0.05036	7.849	11	5.156	0.1038	31.2	7.525	7.176
	P value	0.5426	0.0032	0.0022	0.0343	0.0055	0.4482	0.1038	0.0467
	P value summary	ns	**	**	*	**	ns	ns	*
	Significantly different (P < 0.05)?	No	Yes	Yes	Yes	Yes	No	No	Yes
	One- or two-tailed P value?	Two-tailed	Two-tailed	Two-tailed	Two-tailed	Two-tailed	Two-tailed	Two-tailed	Two-tailed
	t, df	t=0.6649, df=3.992	t=8.173, df=3.155	t=10.27, df=2.913	t=5.033, df=2.083	t=8.789, df=2.570	t=0.9190, df=2.177	t=2.527, df=2.467	t=3.576, df=2.609
Supplemental Figure 10B
WT vs. rcl1	Unpaired t test
		Asp	Thr	Ser	Glu	Gly	Ala	Val	Met	IIe	Leu	Tyr	Phe	Lys	His	Arg	Pro
	Mean of WT	48.35	8.873	12.94	109.8	7.655	81.03	14.53	3.91	2.025	2.563	8.355	1.495	14.95	2.553	2.988	3.498
	Mean of rcl1	95.2	16.94	38.59	144.6	22.96	120.5	29.91	13.88	4.09	7.49	16.14	5.97	12.02	9.415	2.78	123.5
	P value	0.0064	0.0003	<0.0001	0.0082	0.0003	0.0043	<0.0001	0.002	0.0006	0.0004	<0.0001	0.0007	0.1288	<0.0001	0.6585	0.0075
	P value summary	**	***	****	**	***	**	****	**	***	***	****	***	ns	****	ns	**
	Significantly different (P < 0.05)?	Yes	Yes	Yes	Yes	Yes	Yes	Yes	Yes	Yes	Yes	Yes	Yes	No	Yes	No	Yes
	One- or two-tailed P value?	Two-tailed	Two-tailed	Two-tailed	Two-tailed	Two-tailed	Two-tailed	Two-tailed	Two-tailed	Two-tailed	Two-tailed	Two-tailed	Two-tailed	Two-tailed	Two-tailed	Two-tailed	Two-tailed
	t, df	t=5.378, df=3.857	t=15.95, df=3.274	t=22.14, df=4.832	t=4.421, df=4.643	t=9.068, df=4.861	t=4.766, df=5.309	t=11.56, df=5.160	t=8.359, df=3.498	t=7.099, df=5.468	t=9.793, df=4.437	t=15.23, df=4.947	t=13.77, df=3.125	t=1.858, df=4.491	t=43.05, df=3.947	t=0.4818, df=3.503	t=6.468, df=3.002
